# Supplementary material for: Does the Kis-Balaton Water Protection System (KBWPS) Effectively Safeguard Lake Balaton from Toxic Cyanobacterial Blooms?
Source: Microorganisms. 2021 Apr 29;9(5):960. doi: 10.3390/microorganisms9050960 (PMC8145032; doi:10.3390/microorganisms9050960)
Supplement: Supplementary file 1 [file microorganisms-09-00960-s001.zip]

Archive with 1 entries (1 files):
- microorganisms-1171451-supplementary.ppt
